# Supplementary material for: Fast Air-to-Liquid Sampler Detects Surges in SARS-CoV-2 Aerosol Levels in Hospital Rooms
Source: Int J Environ Res Public Health. 2022 Dec 29;20(1):576. doi: 10.3390/ijerph20010576 (PMC9819203; doi:10.3390/ijerph20010576)
Supplement: Supplementary file 1 [file ijerph-20-00576-s001.zip]

Archive with 1 entries (1 files):
- ijerph-2087531-supplementary.pdf
